# Supplementary material for: Identification of a ten-long noncoding RNA signature for predicting the survival and immune status of patients with bladder urothelial carcinoma based on the GEO database: a superior machine learning model
Source: Aging (Albany NY). 2021 Feb 17;13(5):6957–81. doi: 10.18632/aging.202553 (PMC7993680; doi:10.18632/aging.202553)
Supplement: Supplementary Table 6 [file aging-13-202553-s007.txt]

Supplementary Table 6. Risk score calculated based on the 10-lncRNA signature for each patient in GSE32894 (N=224).
	UC_0001_1	UC_0006_2	UC_0007_1	UC_0008_1	UC_0009_1	UC_0010_1	UC_0016_1	UC_0017_1	UC_0018_1	UC_0023_1	UC_0024_1	UC_0025_1	UC_0030_1	UC_0033_2	UC_0034_1	UC_0037_1	UC_0040_1	UC_0042_2a	UC_0043_1	UC_0046_1	UC_0049_2	UC_0066_3	UC_0067_1	UC_0069_1	UC_0070_1	UC_0075_1	UC_0080_1	UC_0086_1	UC_0089_1	UC_0093_1	UC_0095_1	UC_0100_1	UC_0101_1	UC_0106_2	UC_0112_1	UC_0114_1	UC_0115_1	UC_0120_1	UC_0122_1	UC_0125_1	UC_0132_2	UC_0138_1	UC_0145_1	UC_0152_1	UC_0159_1	UC_0162_1	UC_0166_1	UC_0170_1	UC_0176_2	UC_0185_1	UC_0195_1	UC_0200_1	UC_0203_1	UC_0207_1	UC_0208_1	UC_0209_1	UC_0210_2	UC_0211_2	UC_0214_1	UC_0215_1	UC_0218_2	UC_0224_1	UC_0230_1	UC_0238_1	UC_0240_1	UC_0248_2	UC_0257_1	UC_0260_1	UC_0267_3	UC_0274_1	UC_0279_1	UC_0283_1	UC_0284_1	UC_0287_1	UC_0290_1	UC_0295_2c	UC_0299_1	UC_0301_1	UC_0302_1	UC_0312_1	UC_0321_1	UC_0322_2	UC_0327_1	UC_0328_1	UC_0329_1	UC_0333_1	UC_0335_1	UC_0336_2	UC_0337_1	UC_0339_1	UC_0342_1	UC_0343_1	UC_0344_1	UC_0349_3	UC_0354_2c	UC_0361_1	UC_0367_1	UC_0368_1	UC_0369_1	UC_0372_1	UC_0374_2a	UC_0375_1	UC_0376_1	UC_0384_1	UC_0386_1	UC_0393_1	UC_0394_1	UC_0395_1a	UC_0397_1	UC_0398_1	UC_0405_1	UC_0414_1	UC_0415_1	UC_0421_1	UC_0429_1a	UC_0438_1	UC_0445_1	UC_0447_1	UC_0456_2	UC_0461_1	UC_0468_1	UC_0475_1	UC_0487_1	UC_0491_1	UC_0493_1	UC_0494_1	UC_0495_1	UC_0499_1	UC_0506_1	UC_0513_1b	UC_0516_1	UC_0519_1	UC_0521_1	UC_0525_1	UC_0528_1	UC_0530_1	UC_0533_1	UC_0536_1	UC_0537_1	UC_0539_1	UC_0542_2	UC_0544_1	UC_0545_1	UC_0546_1	UC_0548_1	UC_0554_1	UC_0555_1	UC_0557_1	UC_0558_1	UC_0561_1a	UC_0563_1	UC_0565_1	UC_0567_1	UC_0573_1	UC_0574_1	UC_0575_1	UC_0576_1	UC_0577_1	UC_0578_1	UC_0580_1	UC_0583_1	UC_0584_1	UC_0588_1	UC_0591_1	UC_0592_1	UC_0593_1	UC_0595_1	UC_0598_1	UC_0600_1	UC_0601_1	UC_0605_1	UC_0606_1	UC_0607_1	UC_0610_1	UC_0611_1	UC_0612_1	UC_0613_1	UC_0614_1	UC_0615_1	UC_0616_1	UC_0619_1	UC_0620_1	UC_0622_1	UC_0624_1	UC_0625_1	UC_0626_1	UC_0628_1	UC_0692_1	UC_0696_1	UC_0697_1	UC_0700_1	UC_0701_1	UC_0703_1	UC_0706_1	UC_0707_1	UC_0710_1	UC_0712_1	UC_0713_1	UC_0715_1	UC_0718_1	UC_0719_1	UC_0720_1	UC_0721_1	UC_0723_1	UC_0724_1	UC_0726_1	UC_0743_1	UC_0745_1	UC_0750_1	UC_0752_1	UC_0753_1	UC_0760_1	UC_0765_1	UC_0766_1	UC_0769_1	UC_0770_1	UC_0775_1	UC_0776_1	UC_0778_1	UC_0779_1	UC_0780_1	UC_0781_1	UC_0782_1	UC_0783_1
time	110.3013699	15.38630137	36.36	104.3835616	63.91232877	55.03561644	5.391780822	12.82191781	6.575342466	75.97808219	103.7917808	66.24657534	96.39452055	74.03835616	25.57808219	66.90410959	1.084931507	62.99178082	19.75890411	17.91780822	98.36712329	27.81369863	66.70684932	97.70958904	68.44931507	81.92876712	98.07123288	78.44383562	35.7369863	26.53150685	29.49041096	85.41369863	28.10958904	73.8739726	88.60273973	72.19726027	44.51506849	43.03561644	82.71780822	21.10684932	69.50136986	54.34520548	84.92054795	27.35342466	37.8739726	54.31232877	88.14246575	85.21643836	82.84931507	79.39726027	86.43287671	13.11780822	84.03287671	76.66849315	49.34794521	35.96712329	72.55890411	12.42739726	6.180821918	50.59726027	60.16438356	7.528767123	67.92328767	10.09315068	39.58356164	45.3369863	71.80273973	78.64109589	49.15068493	71.07945205	69.50136986	55.69315068	69.66575342	67.92328767	74.56438356	43.10136986	74.33424658	36.62465753	74.07123288	70.71780822	20.61369863	29.98356164	14.69589041	33.6	69.92876712	0.2	17.68767123	14.00547945	0.624657534	6.871232877	63.02465753	30.83835616	49.44657534	57.56712329	56.54794521	64.63561644	64.40547945	58.02739726	54.4109589	58.02739726	50.69589041	36.32876712	53.81917808	29.12876712	13.70958904	61.05205479	6.378082192	65.3260274	24.19726027	63.87945205	63.97808219	61.70958904	28.56986301	62.53150685	20.28493151	56.67945205	59.60547945	34.78356164	3.221917808	39.12328767	49.8739726	13.41369863	21.17260274	54.34520548	57.6	50.86027397	47.2109589	2.761643836	55.03561644	51.12328767	3.682191781	56.21917808	6.476712329	49.67671233	53.72054795	46.75068493	41.0630137	41.45753425	15.71506849	40.70136986	37.05205479	37.77534247	32.90958904	47.63835616	45.27123288	47.07945205	42.11506849	27.02465753	44.74520548	43.43013699	41.26027397	44.05479452	15.58356164	40.83287671	26.1369863	32.31780822	39.91232877	38.20273973	40.56986301	34.71780822	35.37534247	25.31506849	31.52876712	21.69863014	32.87671233	34.06027397	33.69863014	24.75616438	8.219178082	11.86849315	18.24657534	33.36986301	27.38630137	34.06027397	1.610958904	31.33150685	30.37808219	7.265753425	9.830136986	33.3369863	16.76712329	30.80547945	26.30136986	29.91780822	29.49041096	26.46575342	28.04383562	26.6630137	25.44657534	21.56712329	23.80273973	21.00821918	23.70410959	23.80273973	15.09041096	20.41643836	20.54794521	13.41369863	13.64383562	19.89041096	16.73424658	19.4630137	17.68767123	17.68767123	17.75342466	16.24109589	17.26027397	12.95342466	13.28219178	8.580821918	11.7369863	6.575342466	9.961643836	9.17260274	0.5	9.764383562	5.589041096	6.673972603	10.94794521	17.0630137	6.77260274	16.37260274	19.49589041	30.14794521
status	0	0	1	0	0	0	1	0	0	0	0	0	0	0	0	0	0	0	0	1	0	0	0	0	0	1	0	0	0	1	1	0	0	0	0	0	0	0	0	0	0	0	0	0	0	0	0	0	0	0	0	0	0	0	0	0	0	0	1	0	1	1	0	0	0	0	0	0	0	0	0	0	0	0	0	0	0	0	0	0	1	0	0	0	0	0	1	0	0	1	0	0	0	0	0	0	0	0	0	0	0	0	0	0	0	0	1	0	1	0	0	0	0	0	0	0	0	1	0	0	0	1	0	0	0	0	0	0	0	0	1	0	1	0	0	0	0	0	0	0	0	0	0	0	0	0	0	0	0	0	0	0	1	0	0	0	0	0	0	0	0	0	0	0	0	0	0	0	1	0	1	0	0	0	0	0	0	0	1	0	0	0	0	0	0	0	0	0	0	0	0	0	0	0	1	0	0	1	0	0	0	0	0	0	0	0	0	0	0	0	0	0	0	0	0	0	0	0	1	0	0	0	0	0
scores	48.78479007	44.70728828	50.79005023	45.70109106	44.19428065	44.18159215	49.35100656	44.22150683	44.51618566	46.67800419	45.64547815	46.68314674	49.99224173	46.88894924	46.99869501	42.61706798	45.91592272	45.62013863	45.16510079	47.24838471	45.36562825	46.97916052	46.13768003	45.08319889	42.44862169	50.19293232	45.92224089	46.7300925	40.51469316	47.10230886	46.6117259	44.32721425	45.82508865	44.25547666	45.00581866	44.23158006	45.33412597	48.67078449	45.93979595	47.18800547	45.56709776	45.40301062	43.66673275	45.22347278	47.33471881	46.0987737	42.44967275	44.6493075	44.99883391	46.03392377	49.20544648	46.81801343	46.28124253	45.47689059	45.55914807	44.60114722	44.16595948	45.70471258	50.6493606	43.72358935	47.36633016	50.12184663	46.71088288	45.05547047	44.22697218	43.28019166	44.94834661	43.75451422	46.05108204	46.46376515	43.91717582	48.30218774	46.83734501	48.82728871	46.83714625	44.12789368	45.94446658	43.63300241	46.40582528	49.82335262	48.23372756	46.88797676	43.48443758	45.75649498	47.76038783	50.73309953	49.49874087	42.63271209	47.78360617	49.29343492	48.46098974	44.60721432	45.56602435	45.13834639	45.83643283	45.47150868	43.59386213	45.9724241	43.83139256	49.19320057	42.55335865	44.170036	46.55760993	46.52273	45.71680091	45.40869589	49.33421103	43.77371576	46.01979565	44.82115479	43.43014098	44.22336005	43.81074522	41.94612888	46.37836219	46.64216167	46.04177353	46.37958521	47.43517996	45.23841048	44.16146487	50.61718614	41.63379521	43.39511677	44.4001844	46.03275251	45.88754645	45.640723	43.26122022	45.3348395	51.88099234	45.57452417	46.29073985	44.17959807	45.81487321	44.40739007	50.51553195	44.02214142	41.43795559	46.89885711	44.76853956	45.38497441	43.32973244	46.54875066	44.71046953	44.16636302	43.64209158	46.57616533	46.26697854	45.51075601	43.52101136	45.74713015	48.62633363	45.57741212	44.96330023	44.06942553	45.89156393	43.11637401	43.10681992	45.31507623	43.4385688	46.21907117	43.62168035	45.32122073	46.8446001	45.29670951	47.99976026	44.24078398	47.54764319	45.5600862	46.38373859	44.5706436	44.66913681	46.4363272	44.71389238	43.91758759	44.58405568	45.56873054	45.78853554	43.96918247	45.22958006	45.80079578	46.75058231	44.66907359	45.27486456	43.57862192	45.16989762	46.79788964	44.53922419	47.55521078	44.31039907	46.27070969	44.268599	43.15450614	47.77104016	42.31136323	46.3771854	49.22135905	44.5663494	44.38591535	44.81906167	43.55620699	43.59327966	44.69793308	45.8338532	43.12734626	43.58714945	43.92054009	47.54225904	43.15097209	43.65102776	41.35298595	48.45564114	45.41198447	45.98897806	45.87286297	43.29934064	42.31800574	46.66432047	46.42551827	45.09119428	46.41256265	46.60462185	44.64797386
