# Supplementary material for: Identification of a ten-long noncoding RNA signature for predicting the survival and immune status of patients with bladder urothelial carcinoma based on the GEO database: a superior machine learning model
Source: Aging (Albany NY). 2021 Feb 17;13(5):6957–81. doi: 10.18632/aging.202553 (PMC7993680; doi:10.18632/aging.202553)
Supplement: Supplementary Table 7 [file aging-13-202553-s008.txt]

Supplementary Table 7. Risk score calculated based on the 10-lncRNA signature for each patient in GSE32548 (N=131).
	UC_0001_1	UC_0002_1	UC_0007_1	UC_0008_1	UC_0009_1	UC_0017_1	UC_0021_1	UC_0023_1	UC_0025_1	UC_0029_1	UC_0033_2	UC_0034_1	UC_0040_1	UC_0041_2	UC_0043_1	UC_0047_1	UC_0051_1	UC_0053_1	UC_0057_1	UC_0059_1	UC_0060_1	UC_0066_3	UC_0067_1	UC_0069_1	UC_0070_1	UC_0073_1	UC_0075_1	UC_0077_1	UC_0080_1	UC_0086_1	UC_0089_1	UC_0093_1	UC_0095_1	UC_0097_1	UC_0101_1	UC_0106_1	UC_0111_1	UC_0112_1	UC_0114_1	UC_0115_1	UC_0117_1	UC_0120_1	UC_0122_1	UC_0129_1	UC_0130_1	UC_0137_1	UC_0138_1	UC_0145_1	UC_0147_1	UC_0152_1	UC_0159_1	UC_0162_1	UC_0166_1	UC_0169_1	UC_0170_1	UC_0173_1	UC_0176_2	UC_0185_1	UC_0187_1	UC_0192_1	UC_0195_1	UC_0196_1	UC_0199_1	UC_0200_1	UC_0203_1	UC_0207_1	UC_0208_1	UC_0209_1	UC_0213_1	UC_0214_1	UC_0215_1	UC_0218_2	UC_0223_1	UC_0224_1	UC_0226_1	UC_0230_1	UC_0231_1	UC_0235_1	UC_0237_1	UC_0240_1	UC_0242_1	UC_0249_1	UC_0263_1	UC_0265_1	UC_0267_3	UC_0274_1	UC_0283_1	UC_0284_1	UC_0287_1	UC_0290_1	UC_0299_1	UC_0301_1	UC_0302_1	UC_0312_1	UC_0321_1	UC_0322_2	UC_0327_1	UC_0329_1	UC_0333_1	UC_0335_1	UC_0339_1	UC_0342_1	UC_0343_1	UC_0349_2	UC_0361_1	UC_0368_1	UC_0372_1	UC_0376_1	UC_0384_1	UC_0386_1	UC_0394_1	UC_0399_1	UC_0410_1b	UC_0488_2	UC_0507_1	UC_0513_1a	UC_0516_1	UC_0518_1	UC_0519_1	UC_0521_1	UC_0522_1	UC_0528_1	UC_0533_1	UC_0539_1	UC_0545_1	UC_0551_1	UC_0552_1	UC_0566_1	UC_0589_1	UC_0610_1
time	110.3	8.84	36.36	104.38	63.91	12.82	104.6465753	75.98	66.25	22.19178082	74.04	25.58	1.08	56.32	19.76	10.19178082	28.73	68.78	100.339726	90.64	32.28493151	27.81	66.71	97.71	68.45	34.98082192	81.93	32.48	98.07	78.44	35.74	26.53	29.49	91.85753425	28.11	90.60821918	14.53	88.6	72.2	44.52	0.89	43.04	82.72	43.79178082	79.39726027	89.09589041	54.35	84.92	84.88767123	27.35	37.87	54.31	88.14	71.34	85.22	73.15068493	82.85	79.4	5.29	85.77534247	86.43	8.98	36.59	13.12	84.03	76.67	49.35	35.97	65.59	6.18	50.6	60.16	81.24	7.53	81.21	67.92	75.29	74.23561644	0.59	39.58	3.846575342	68.55	60.95	11.54	49.15	71.08	55.69	69.67	67.92	74.56	74.33	36.62	74.07	70.72	20.61	29.98	14.7	69.93	0.2	17.69	6.87	63.02	30.84	65.91780822	64.64	58.03	58.03	53.82	29.13	13.71	6.38	63.85	15.12328767	53.36	49.38	51.12328767	3.68	56.12	56.22	6.48	18.21	53.72	41.06	40.7	32.91	20.58	46.19	12.03	26.93	34.06
status	0	1	1	0	0	0	0	0	0	0	0	0	0	1	0	0	0	1	0	0	1	0	0	0	0	0	1	0	0	0	0	1	1	0	0	0	1	0	0	0	1	0	0	0	0	0	0	0	0	0	0	0	0	0	0	0	0	0	0	0	0	1	1	0	0	0	0	0	0	1	0	1	0	1	0	0	0	0	1	0	1	0	0	1	0	0	0	0	0	0	0	0	0	0	1	0	0	0	0	1	1	0	0	0	0	0	0	0	0	0	1	0	0	0	0	0	1	0	0	1	0	0	0	0	0	1	0	0	0	0
scores	46.69311169	46.59778032	49.99459094	45.17626561	43.85975813	44.4981363	45.4583599	46.42894994	46.10169105	45.41180046	46.31056716	46.39967184	45.36939488	47.15081879	44.69192549	44.22996977	46.2048028	48.86762118	45.35811618	45.62264234	45.93053255	46.41664192	45.50318732	44.67704101	44.7050181	48.27117431	49.23800127	48.60167935	45.32089456	46.09761807	43.93307138	46.45719709	48.89893493	44.79376897	45.23230607	46.05330793	43.87401336	43.85925869	43.78724591	45.80250888	44.80092632	47.8345099	45.42227132	47.49602485	44.71903418	47.20636555	44.91725233	43.33047644	45.0891975	44.78341981	46.54369986	45.55169039	42.2543009	46.08083591	44.25976226	44.79728567	44.48544153	46.64522685	47.69591908	46.18933979	48.42496918	48.08857408	45.43894055	46.22511818	45.76032288	44.94493231	44.95990035	44.12750896	45.61082602	49.77052037	43.37673721	46.67048347	49.53513147	49.20731002	46.61115563	46.06476942	47.70259391	45.63954036	48.51782537	43.83282756	48.48639438	44.70176449	45.158457	46.61765446	45.50136936	45.8812359	47.5833534	46.26497553	48.08854675	46.19626879	45.39918155	43.00052782	45.82123668	49.0078155	47.44913904	46.28500703	43.13395821	47.03533909	49.82672411	48.61472072	48.35617957	47.7308582	43.1779751	45.51361576	45.00288028	45.37938076	48.36839236	45.88738562	45.88455859	47.47582345	48.13632889	47.35234868	47.06172948	46.63382918	47.68269071	45.14798423	50.96282356	48.32827313	44.96502651	45.79270798	45.21291269	45.31858143	49.58805559	46.29297068	43.04731227	46.26130967	46.22883651	47.25852904	46.64095807	45.95495552
