# Supplementary material for: Identification of a ten-long noncoding RNA signature for predicting the survival and immune status of patients with bladder urothelial carcinoma based on the GEO database: a superior machine learning model
Source: Aging (Albany NY). 2021 Feb 17;13(5):6957–81. doi: 10.18632/aging.202553 (PMC7993680; doi:10.18632/aging.202553)
Supplement: Supplementary Table 8 [file aging-13-202553-s009.txt]

Supplementary Table 8. Risk score calculated based on the 10-lncRNA signature for each patient in GSE13507 (N=165).
	BT001	BT002	BT003	BT004	BT005	BT006	BT007	BT008	BT009	BT010	BT011	BT012	BT013	BT014	BT015	BT016	BT017	BT018	BT019	BT020	BT021	BT022	BT023	BT024	BT025	BT026	BT027	BT028	BT029	BT030	BT031	BT032	BT033	BT034	BT035	BT036	BT037	BT038	BT039	BT040	BT041	BT042	BT043	BT044	BT045	BT046	BT047	BT048	BT049	BT050	BT051	BT052	BT053	BT054	BT055	BT056	BT057	BT058	BT059	BT060	BT061	BT062	BT063	BT064	BT065	BT066	BT067	BT068	BT069	BT070	BT071	BT072	BT073	BT074	BT075	BT076	BT077	BT078	BT079	BT080	BT081	BT082	BT083	BT084	BT085	BT086	BT087	BT088	BT089	BT090	BT091	BT092	BT093	BT094	BT095	BT096	BT097	BT098	BT099	BT100	BT101	BT102	BT103	BT104	BT105	BT106	BT107	BT108	BT109	BT110	BT111	BT113	BT114	BT115	BT116	BT117	BT118	BT119	BT120	BT121	BT122	BT123	BT124	BT125	BT126	BT127	BT128	BT129	BT130	BT131	BT132	BT133	BT134	BT135	BT136	BT137	BT138	BT139	BT140	BT141	BT142	BT143	BT144	BT145	BT146	BT147	BT148	BT149	BT150	BT151	BT152	BT153	BT154	BT155	BT156	BT157	BT158	BT159	BT160	BT161	BT162	BT163	BT164	BT165	BT166
time	18.16666667	136.9666667	136.3666667	26.9	87.06666667	15.3	18.53333333	129.9333333	12.56666667	128.9666667	125.0333333	125.2666667	130.6	1.033333333	129.6666667	16.66666667	127.6333333	124.5333333	3.133333333	65.93333333	3.233333333	120.6	22.66666667	120.5	50.43333333	66.3	120.1666667	120.6	14.56666667	115.8333333	106.6	121.2	98	67.03333333	99.73333333	50.3	98.23333333	106.0333333	95.3	80.43333333	35.7	51.76666667	92.83333333	90.73333333	90.46666667	86.06666667	134.9666667	65.93333333	25.83333333	10.26666667	85.43333333	3.166666667	83.63333333	83.63333333	70.93333333	81.63333333	80.2	78.83333333	78.73333333	70.73333333	8.7	75.33333333	75.7	75.13333333	75.13333333	74.16666667	16.23333333	15.1	11.23333333	69.43333333	25.03333333	67.06666667	65.23333333	11.96666667	62	61.33333333	60.9	60.2	59.6	10.4	59.86666667	59	58.73333333	46.16666667	58.43333333	58.06666667	57.63333333	36.3	56.46666667	55.5	52.96666667	11.5	17.86666667	28.53333333	17.63333333	15.4	48.43333333	4.5	47.5	5.233333333	45.6	45.13333333	43.5	44.1	5.933333333	31.53333333	41.8	6.5	41.06666667	39.76666667	38.96666667	31.96666667	37.3	36.83333333	36.56666667	28.1	3.933333333	23.53333333	15.1	34.86666667	34.23333333	33.7	11.06666667	5.766666667	33.06666667	32.86666667	9.233333333	7.1	17.13333333	23.56666667	30.7	30.1	29.73333333	15.43333333	29.36666667	17.66666667	28.46666667	23.9	23.56666667	13.93333333	2.133333333	22.26666667	6.866666667	20.83333333	21.63333333	21.4	57.86666667	21.23333333	21.23333333	20.46666667	20.4	19	79.3	15.46666667	26.43333333	13.26666667	6.4	10.66666667	18.13333333	15.36666667	11.8	10.86666667	10.03333333	6.733333333	5.3
status	1	1	1	1	1	1	2	1	2	1	1	1	1	2	1	2	1	1	2	1	1	1	1	1	1	2	1	1	2	1	1	1	1	2	1	1	1	1	1	1	1	1	1	1	1	1	1	1	2	2	1	1	1	1	1	1	1	1	1	1	2	1	1	1	1	1	1	2	2	1	1	1	1	2	1	1	1	1	1	2	1	1	1	1	1	1	1	1	1	1	1	2	1	1	2	2	1	2	1	2	1	1	1	1	1	1	1	2	1	1	1	1	1	1	1	1	2	1	2	1	1	1	2	2	1	1	1	2	1	1	1	1	1	1	1	1	1	1	1	1	2	1	1	1	1	1	1	1	1	1	1	1	1	2	2	2	2	2	1	1	1	1	1	1	1
scores	107.2662	113.1964	103.686	102.3768	103.4026	105.0915	104.1395	102.7014	107.6829	108.2421	102.6894	103.82	102.985	104.8011	103.0577	105.6265	102.7524	103.2727	103.6485	102.2759	101.5867	105.0441	103.0877	106.7091	103.283	102.4559	102.0415	102.6527	102.8015	105.114	103.8019	102.8511	102.4355	103.4478	102.4124	102.3657	103.7351	103.2986	101.5116	101.4979	103.6808	101.7266	102.5423	102.2883	102.7678	101.6241	104.8515	101.846	108.6443	104.5989	103.3807	103.7736	103.8856	102.7333	100.792	103.7167	102.6857	103.836	104.2546	103.7002	102.0077	102.1683	102.1412	100.6923	102.8803	104.5186	108.7759	105.0587	102.7501	103.9965	102.486	102.1983	104.8028	102.8703	101.9873	101.9653	101.9363	101.7269	102.0738	105.4381	102.6383	103.0436	106.0762	104.0386	102.3117	103.7493	103.6255	102.9752	106.2214	105.5157	103.7443	105.3356	105.62	103.72	103.8558	104.1618	105.2212	104.6757	102.6679	103.9624	102.673	102.5614	102.3684	104.6345	105.6526	103.871	105.8413	103.564	104.0613	103.9908	104.6439	102.4509	100.6007	105.2948	102.9336	102.3424	104.5956	102.6149	105.6057	104.2922	104.3008	103.1149	101.9882	106.7511	102.2273	103.3363	104.3091	107.584	106.0904	103.6487	104.614	102.1079	102.4256	103.8533	103.5506	103.4238	103.3407	110.2332	104.0287	104.7397	103.7302	104.8309	105.5324	100.1677	103.8942	103.2493	107.0061	102.6461	102.1285	103.0821	102.0248	101.161	104.9289	104.8257	103.5287	101.1997	104.938	105.0299	108.3014	104.3632	104.925	105.973	102.4798	107.0572	106.0498
